# Supplementary material for: (E,E)-2,5-Bis(5-chloro-2-methoxyphenyl)-3,4-diazahexa-2,4-diene
Source: Acta Crystallogr Sect E Struct Rep Online. 2009 Nov 25;65(Pt 12):o3185. doi: 10.1107/S1600536809048351 (PMC2971795; doi:10.1107/S1600536809048351)
Supplement: Supplementary file 2 [file e-65-o3185-Isup2.hkl]

# 
# h,k,l, Fc-squared, Fo-squared, sigma(Fo-squared) and status flag 
# 
data_I
_shelx_title ' 321 in P2(1)2(1)2' 
_shelx_refln_list_code          4 
_shelx_F_calc_maximum      101.17 
_exptl_crystal_F_000       380.00 
_reflns_d_resolution_high  0.8395 
 
loop_ 
 _symmetry_equiv_pos_as_xyz 
 'x, y, z' 
 '-x, -y, z' 
 '-x+1/2, y+1/2, -z' 
 'x+1/2, -y+1/2, -z' 
 
_cell_length_a     7.9030 
_cell_length_b    27.8620 
_cell_length_c     3.9819 
_cell_angle_alpha  90.000 
_cell_angle_beta   90.000 
_cell_angle_gamma  90.000 
 
_shelx_F_squared_multiplier     1.000 
 
loop_ 
 _refln_index_h 
 _refln_index_k 
 _refln_index_l 
 _refln_F_squared_calc 
 _refln_F_squared_meas 
 _refln_F_squared_sigma 
 _refln_observed_status 
   2   0   0        6.76        8.16      0.82 o 
   4   0   0      225.22      223.69      4.63 o 
   6   0   0      603.42      570.22     12.25 o 
   8   0   0        2.51        3.08      2.24 o 
   1   1   0     1047.18     1023.54     10.77 o 
   2   1   0      835.39      795.76      8.91 o 
   3   1   0      149.71      155.66      1.90 o 
   4   1   0      390.29      382.43      3.89 o 
   5   1   0      135.38      135.95      2.14 o 
   6   1   0       21.37       21.62      1.81 o 
   7   1   0      981.56      961.62     13.32 o 
   8   1   0       17.66       14.26      3.78 o 
   9   1   0        0.65        2.21      1.75 o 
   0   2   0        8.36        6.17      0.39 o 
   1   2   0     2798.83     2613.44     64.30 o 
   2   2   0      341.83      315.36      4.84 o 
   3   2   0       16.89       16.57      0.64 o 
   4   2   0      783.48      697.95      8.91 o 
   5   2   0       73.27       82.01      1.65 o 
   6   2   0       82.57       78.91      3.09 o 
   7   2   0      152.72      165.87      7.36 o 
   8   2   0       11.87       13.37      2.02 o 
   9   2   0        1.41        2.98      1.73 o 
   1   3   0      315.27      298.16      3.61 o 
   2   3   0     1569.57     1502.35     13.18 o 
   3   3   0      428.55      365.84      4.12 o 
   4   3   0      113.31      121.57      1.87 o 
   5   3   0        3.06        3.07      0.72 o 
   6   3   0      312.13      304.37      5.78 o 
   7   3   0       74.24       78.24      3.16 o 
   8   3   0      113.39      129.03      4.21 o 
   9   3   0        4.40        5.27      1.91 o 
   0   4   0     1067.64      968.19     14.54 o 
   1   4   0     1690.57     1625.02     16.87 o 
   2   4   0     1042.45      917.46      8.44 o 
   3   4   0      681.20      663.15      6.64 o 
   4   4   0        6.26        7.07      0.80 o 
   5   4   0      366.25      383.67      4.19 o 
   6   4   0       55.09       53.81      5.49 o 
   7   4   0        4.61        2.63      2.92 o 
   8   4   0      144.53      138.75      4.37 o 
   9   4   0       36.61       36.54      3.03 o 
   1   5   0     7270.69     6949.46     50.41 o 
   2   5   0        8.36        6.42      0.49 o 
   3   5   0      412.48      370.70      4.25 o 
   4   5   0      659.19      758.98      7.83 o 
   5   5   0       48.76       51.69      1.37 o 
   6   5   0       15.14       16.10      3.36 o 
   7   5   0       15.52       17.69      2.02 o 
   8   5   0        0.14        3.42      1.58 o 
   9   5   0       18.92       16.18      4.77 o 
   0   6   0      979.67      910.47     10.15 o 
   1   6   0      332.83      339.40      2.76 o 
   2   6   0      356.18      334.23      3.72 o 
   3   6   0        0.15        2.68      0.61 o 
   4   6   0      718.86      820.30     14.97 o 
   5   6   0      183.21      148.50      2.34 o 
   6   6   0      149.05      158.90      4.05 o 
   7   6   0       24.84       34.34      2.50 o 
   8   6   0       24.51       21.83      2.80 o 
   9   6   0        3.35        0.87      1.71 o 
   1   7   0      370.28      337.63      3.31 o 
   2   7   0       82.75       83.46      1.53 o 
   3   7   0     5829.73     5796.65     48.73 o 
   4   7   0      176.80      192.64      3.01 o 
   5   7   0        4.30        5.87      0.80 o 
   6   7   0        7.12       11.68      1.50 o 
   7   7   0       33.27       33.65      2.45 o 
   8   7   0        0.03        0.29      1.50 o 
   9   7   0        5.22        9.83      2.14 o 
   0   8   0       40.52       48.05      1.87 o 
   1   8   0     1201.16     1139.30      9.04 o 
   2   8   0      164.54      161.53      2.60 o 
   3   8   0        0.60        1.41      1.35 o 
   4   8   0      869.18      876.90     18.59 o 
   5   8   0      165.69      154.76      2.87 o 
   6   8   0      140.00      146.88      3.95 o 
   7   8   0        4.38        2.17      1.33 o 
   8   8   0        0.00       -0.38      1.45 o 
   9   8   0       26.60       20.74      3.16 o 
   1   9   0        1.94        3.03      0.31 o 
   2   9   0     1048.48      965.72      8.02 o 
   3   9   0      234.78      217.71      3.14 o 
   4   9   0      264.15      296.44      4.92 o 
   5   9   0        6.99        8.42      1.20 o 
   6   9   0       29.09       27.51      1.59 o 
   7   9   0      203.80      171.70      4.68 o 
   8   9   0       24.65       28.47      2.69 o 
   9   9   0        0.84        2.98      1.89 o 
   0  10   0     9779.33     9492.25     97.18 o 
   1  10   0      141.03      123.92      1.84 o 
   2  10   0      246.70      242.52      3.17 o 
   3  10   0      688.62      677.79      8.65 o 
   4  10   0      421.87      439.98      5.40 o 
   5  10   0        0.22       -0.19      0.63 o 
   6  10   0       13.89       13.82      1.29 o 
   7  10   0        0.14        2.68      1.47 o 
   8  10   0       12.16       11.48      2.69 o 
   1  11   0      381.93      388.96      3.89 o 
   2  11   0      317.05      289.79      3.69 o 
   3  11   0        7.74       13.10      0.93 o 
   4  11   0      265.33      262.63      3.88 o 
   5  11   0       48.45       58.26      3.16 o 
   6  11   0       30.84       33.71      1.72 o 
   7  11   0       14.71       19.17      2.19 o 
   8  11   0        1.33        2.36      1.69 o 
   0  12   0     1568.11     1460.01     16.16 o 
   1  12   0      539.84      588.24      7.09 o 
   2  12   0        3.20        2.56      0.50 o 
   3  12   0        0.59        0.22      0.48 o 
   4  12   0      484.57      472.17      5.81 o 
   5  12   0       18.76       21.92      1.90 o 
   6  12   0      249.14      235.93      4.15 o 
   7  12   0        9.59        9.18      1.85 o 
   8  12   0       60.45       52.93      3.14 o 
   1  13   0     1038.18     1064.98      8.02 o 
   2  13   0      262.95      248.10      3.05 o 
   3  13   0      144.08      151.91      3.62 o 
   4  13   0       87.64      100.63      2.34 o 
   5  13   0       83.04       75.82      2.20 o 
   6  13   0      169.28      155.85      3.35 o 
   7  13   0      172.66      158.21      4.65 o 
   8  13   0       88.84       83.44      3.81 o 
   0  14   0      567.14      761.43      7.63 o 
   1  14   0      757.46      789.47      6.29 o 
   2  14   0      286.16      277.24      3.37 o 
   3  14   0      201.87      188.35      3.17 o 
   4  14   0      127.69      117.08      2.60 o 
   5  14   0        0.10        0.13      0.78 o 
   6  14   0       12.71        9.49      1.29 o 
   7  14   0        4.95        7.59      2.17 o 
   8  14   0        6.90        4.17      2.29 o 
   1  15   0       81.10       77.04      1.36 o 
   2  15   0      751.83      754.66     11.10 o 
   3  15   0      685.01      644.43      7.32 o 
   4  15   0      163.46      169.89      3.23 o 
   5  15   0       22.95       23.87      1.56 o 
   6  15   0        9.60        9.83      1.43 o 
   7  15   0        4.18        2.47      1.64 o 
   8  15   0        6.46        2.27      2.02 o 
   0  16   0      213.95      240.54      3.41 o 
   1  16   0      787.65      758.21      7.08 o 
   2  16   0      167.42      185.25      2.96 o 
   3  16   0       45.60       38.95      2.37 o 
   4  16   0      225.94      215.55      3.78 o 
   5  16   0      428.07      430.99      6.02 o 
   6  16   0        2.93        1.33      1.07 o 
   7  16   0       38.93       42.45      2.89 o 
   8  16   0       15.38       15.83      2.69 o 
   1  17   0      261.50      263.27      3.41 o 
   2  17   0       19.16       27.19      1.17 o 
   3  17   0     1481.37     1425.09     14.07 o 
   4  17   0       35.01       44.61      3.65 o 
   5  17   0       55.74       63.95      2.87 o 
   6  17   0        1.97        2.57      1.20 o 
   7  17   0       63.78       63.46      3.26 o 
   8  17   0        0.03        2.71      2.01 o 
   0  18   0       77.38       77.50      1.90 o 
   1  18   0      319.79      339.52      4.11 o 
   2  18   0       14.90       13.01      1.29 o 
   3  18   0       61.66       82.39      4.39 o 
   4  18   0       14.46       26.16      3.09 o 
   5  18   0        1.69        2.53      1.15 o 
   6  18   0       69.16       66.55      2.50 o 
   7  18   0        3.10        3.39      1.87 o 
   1  19   0        7.29        9.33      1.25 o 
   2  19   0        0.19        0.12      0.62 o 
   3  19   0      524.36      518.14      6.66 o 
   4  19   0      569.08      569.86      7.34 o 
   5  19   0      114.82      103.11      2.88 o 
   6  19   0        2.32        1.69      1.28 o 
   7  19   0        8.27        9.46      2.15 o 
   0  20   0       44.13       35.41      1.46 o 
   1  20   0      152.16      155.39      3.71 o 
   2  20   0      416.57      388.85      4.75 o 
   3  20   0      499.65      533.59      6.90 o 
   4  20   0      984.50      989.43     11.06 o 
   5  20   0      115.62      110.87      3.05 o 
   6  20   0        3.34        3.52      1.38 o 
   7  20   0        8.90        9.46      2.56 o 
   1  21   0      198.91      198.58      2.72 o 
   2  21   0      238.63      241.86      4.19 o 
   3  21   0      730.75      764.60      9.01 o 
   4  21   0      110.55      146.67      3.45 o 
   5  21   0       16.82       15.58      1.69 o 
   6  21   0       15.46       15.28      1.77 o 
   7  21   0       23.47       23.22      2.72 o 
   0  22   0      356.20      361.08      6.46 o 
   1  22   0        1.42        5.40      0.78 o 
   2  22   0        2.59        7.45      1.21 o 
   3  22   0        1.10        6.19      2.13 o 
   4  22   0        1.53        2.19      1.23 o 
   5  22   0       24.42       23.18      1.91 o 
   6  22   0       94.02       94.35      3.15 o 
   7  22   0       43.52       41.05      3.23 o 
   1  23   0        6.24        6.82      0.86 o 
   2  23   0      314.26      293.33      4.24 o 
   3  23   0       10.23        8.20      1.38 o 
   4  23   0      272.25      275.59      5.53 o 
   5  23   0       51.68       47.84      2.33 o 
   6  23   0       57.27       52.06      4.46 o 
   0  24   0      713.33      642.92      9.88 o 
   1  24   0      142.68      145.26      2.50 o 
   2  24   0        5.40       11.01      1.23 o 
   3  24   0       13.00       12.02      1.53 o 
   4  24   0       80.14       76.58      3.89 o 
   5  24   0        3.72        3.62      1.46 o 
   6  24   0       31.14       34.40      2.99 o 
   1  25   0       23.20       33.12      1.50 o 
   2  25   0      214.34      232.17      4.32 o 
   3  25   0      119.21      120.75      3.23 o 
   4  25   0       11.28       13.57      1.69 o 
   5  25   0        1.68        0.52      1.44 o 
   6  25   0        0.08        1.98      2.00 o 
   0  26   0      148.05      141.37      4.19 o 
   1  26   0        5.91        5.02      0.96 o 
   2  26   0       26.15       28.96      2.04 o 
   3  26   0        1.96        2.32      1.28 o 
   4  26   0        0.34        0.46      1.36 o 
   5  26   0       66.70       70.42      7.04 o 
   1  27   0      108.96       98.22      2.25 o 
   2  27   0       28.63       28.78      2.08 o 
   3  27   0       30.58       35.59      2.23 o 
   4  27   0        1.06        0.64      1.78 o 
   5  27   0        5.53        5.45      2.11 o 
   0  28   0      162.15      137.13      4.30 o 
   1  28   0      123.00      122.86      2.53 o 
   2  28   0        6.08        6.00      1.10 o 
   3  28   0        0.23        0.74      1.36 o 
   4  28   0       16.47       21.75      2.65 o 
   5  28   0       54.67       48.40      3.34 o 
   1  29   0       87.90       89.34      2.63 o 
   2  29   0        4.60        2.60      1.14 o 
   3  29   0       63.93       65.24      3.39 o 
   4  29   0        1.95        4.82      2.17 o 
   0  30   0       54.60       49.03      6.28 o 
   1  30   0       60.42       61.13      2.31 o 
   2  30   0       10.59       11.00      2.01 o 
   3  30   0       54.97       53.02      3.37 o 
   4  30   0       34.75       40.63      3.35 o 
   1  31   0        2.72        4.12      1.63 o 
   2  31   0        4.62        1.94      2.91 o 
   3  31   0        0.17        1.85      1.99 o 
   0  32   0       62.06       65.09      5.14 o 
   1  32   0       54.34       58.13      5.24 o 
   2  32   0       36.00       33.43      9.22 o 
   1  33   0        1.07        3.86      2.37 o 
   0   0   1     5519.99     5393.59     77.70 o 
   1   0   1    10235.34     9713.12     86.03 o 
   2   0   1      115.55      101.22      1.48 o 
   3   0   1      207.05      209.67      2.56 o 
   4   0   1      190.65      171.43      2.47 o 
   5   0   1       17.92       22.72      1.19 o 
   6   0   1       32.18       49.37      1.97 o 
   7   0   1      173.06      190.26      4.15 o 
   8   0   1       30.40       33.18      2.68 o 
   9   0   1       33.56       35.08      2.95 o 
  -9   1   1       10.96       14.34      2.37 o 
  -8   1   1      114.25      104.51      6.21 o 
  -7   1   1      220.02      227.84      4.25 o 
  -6   1   1      488.77      476.48      6.36 o 
  -5   1   1      147.70      146.06      2.73 o 
  -4   1   1      123.33      124.26      3.16 o 
  -3   1   1      203.63      198.16      2.44 o 
  -2   1   1     1130.87     1092.39     10.63 o 
  -1   1   1       37.51       43.83      2.73 o 
   0   1   1     3236.47     3101.79     22.97 o 
   1   1   1       34.15       41.66      1.17 o 
   2   1   1     1154.62     1132.44      9.00 o 
   3   1   1      197.56      197.30      2.48 o 
   4   1   1      127.93      127.23      2.10 o 
   5   1   1      152.22      147.00      2.51 o 
   6   1   1      494.18      482.80      6.36 o 
   7   1   1      219.15      217.17      4.19 o 
   8   1   1      112.49      107.49      3.93 o 
   9   1   1       10.40        8.29      2.04 o 
  -9   2   1        2.37        3.34      3.34 o 
  -8   2   1       87.34       85.92      4.41 o 
  -7   2   1       71.58       80.89      2.57 o 
  -6   2   1      116.61      132.95      3.01 o 
  -5   2   1      166.98      162.13      2.62 o 
  -4   2   1      145.07      150.83      2.77 o 
  -3   2   1      368.89      326.20      3.45 o 
  -2   2   1      707.71      703.55      5.90 o 
  -1   2   1     5257.68     5160.52     44.04 o 
   0   2   1     2316.72     2343.64     24.78 o 
   1   2   1     5221.26     5108.01     43.19 o 
   2   2   1      692.11      689.31      6.02 o 
   3   2   1      373.82      333.46      3.56 o 
   4   2   1      145.49      155.20      2.36 o 
   5   2   1      162.17      153.49      2.62 o 
   6   2   1      117.14      131.72      3.00 o 
   7   2   1       68.58       71.49      2.45 o 
   8   2   1       85.07       81.78      3.51 o 
   9   2   1        2.45        4.90      1.97 o 
  -9   3   1       33.14       27.74      3.75 o 
  -8   3   1        3.58        6.83      1.91 o 
  -7   3   1       25.59       30.82      1.91 o 
  -6   3   1      285.46      283.78      4.56 o 
  -5   3   1      240.50      253.00      3.39 o 
  -4   3   1        4.18        5.40      0.63 o 
  -3   3   1      389.33      410.24      4.09 o 
  -2   3   1      947.00      933.00      7.50 o 
  -1   3   1     3338.37     3267.44     28.23 o 
   0   3   1      774.39      814.10      9.36 o 
   1   3   1     3345.09     3232.76     38.52 o 
   2   3   1      921.09      900.44      8.72 o 
   3   3   1      393.11      420.14      4.24 o 
   4   3   1        3.27        3.83      1.05 o 
   5   3   1      234.48      252.64      3.49 o 
   6   3   1      293.06      286.12      4.61 o 
   7   3   1       24.95       32.93      1.88 o 
   8   3   1        3.25        9.49      2.71 o 
   9   3   1       33.91       35.79      2.96 o 
  -9   4   1        2.76        4.20      2.03 o 
  -8   4   1       54.11       52.55      3.00 o 
  -7   4   1       47.73       45.60      2.09 o 
  -6   4   1      129.61      126.52      2.94 o 
  -5   4   1      233.70      215.19      3.08 o 
  -4   4   1      246.55      239.62      3.00 o 
  -3   4   1      423.94      434.32      4.23 o 
  -2   4   1     1387.04     1402.97     10.93 o 
  -1   4   1     2442.58     2413.38     20.96 o 
   0   4   1     1959.64     1957.43     28.01 o 
   1   4   1     2386.98     2365.26     18.01 o 
   2   4   1     1415.97     1387.67     12.74 o 
   3   4   1      411.92      433.03      5.02 o 
   4   4   1      244.19      233.89      3.10 o 
   5   4   1      236.36      213.25      3.23 o 
   6   4   1      126.70      120.20      3.31 o 
   7   4   1       47.76       47.61      2.08 o 
   8   4   1       56.09       55.10      2.99 o 
   9   4   1        2.42        4.58      1.95 o 
  -9   5   1        5.31       10.80      2.31 o 
  -8   5   1        6.36        7.36      1.90 o 
  -7   5   1      118.10      122.51      3.09 o 
  -6   5   1       14.00       13.08      1.73 o 
  -5   5   1      121.43      134.93      2.78 o 
  -4   5   1      401.09      408.27      4.35 o 
  -3   5   1     1031.08      993.24      8.35 o 
  -2   5   1      661.78      650.66      5.51 o 
  -1   5   1      152.46      147.80      2.53 o 
   0   5   1     5425.40     5169.82     53.57 o 
   1   5   1      153.65      145.01      1.80 o 
   2   5   1      656.57      644.35      6.61 o 
   3   5   1     1041.96     1005.06      8.39 o 
   4   5   1      412.84      415.52      4.55 o 
   5   5   1      123.35      138.01      3.19 o 
   6   5   1       13.52       15.42      1.23 o 
   7   5   1      115.69      113.35      5.01 o 
   8   5   1        6.49        7.19      2.09 o 
   9   5   1        5.18        5.87      2.73 o 
  -9   6   1       34.50       32.76      3.03 o 
  -8   6   1       19.12       20.75      2.40 o 
  -7   6   1       34.39       38.45      1.97 o 
  -6   6   1       47.85       40.99      1.82 o 
  -5   6   1      369.22      386.82      5.20 o 
  -4   6   1      140.47      140.91      2.21 o 
  -3   6   1      425.74      491.19      4.63 o 
  -2   6   1       30.62       29.08      1.05 o 
  -1   6   1      676.63      652.87      6.35 o 
   0   6   1       60.60       64.24      3.10 o 
   1   6   1      687.97      654.07      8.03 o 
   2   6   1       31.93       32.22      0.75 o 
   3   6   1      416.30      478.38      4.67 o 
   4   6   1      144.46      143.17      4.27 o 
   5   6   1      372.60      386.80      4.66 o 
   6   6   1       50.51       42.50      2.07 o 
   7   6   1       34.14       33.39      1.88 o 
   8   6   1       18.51       15.69      2.16 o 
   9   6   1       34.40       37.23      3.13 o 
  -8   7   1        4.10        4.05      2.03 o 
  -7   7   1       21.71       21.96      1.71 o 
  -6   7   1       84.39       79.28      2.35 o 
  -5   7   1       65.49       65.76      1.98 o 
  -4   7   1      690.94      671.72      6.32 o 
  -3   7   1       67.86       85.97      1.51 o 
  -2   7   1      641.13      627.11      5.39 o 
  -1   7   1      606.10      587.80      7.04 o 
   0   7   1      126.27      114.88      2.36 o 
   1   7   1      594.62      574.80      5.17 o 
   2   7   1      642.22      631.59      5.00 o 
   3   7   1       64.01       82.60      1.96 o 
   4   7   1      697.40      677.15      7.55 o 
   5   7   1       64.22       63.54      2.48 o 
   6   7   1       82.70       77.17      2.10 o 
   7   7   1       21.99       20.87      1.71 o 
   8   7   1        3.84        2.52      1.65 o 
  -8   8   1       12.24       12.24      2.07 o 
  -7   8   1        9.09        8.71      1.36 o 
  -6   8   1       66.14       65.41      2.18 o 
  -5   8   1       66.52       65.53      1.99 o 
  -4   8   1       20.72       19.90      0.99 o 
  -3   8   1     1053.17     1061.13      8.87 o 
  -2   8   1      135.70      121.82      1.60 o 
  -1   8   1      775.80      747.34      8.78 o 
   0   8   1      129.74      120.30      2.03 o 
   1   8   1      783.26      740.01      5.67 o 
   2   8   1      138.68      123.79      1.60 o 
   3   8   1     1054.85     1072.19      8.05 o 
   4   8   1       22.60       25.06      1.62 o 
   5   8   1       69.63       67.26      2.11 o 
   6   8   1       66.54       67.53      2.01 o 
   7   8   1        9.31       10.29      1.44 o 
   8   8   1       12.16       14.00      3.19 o 
  -8   9   1       35.04       37.08      2.86 o 
  -7   9   1        2.03        2.17      1.14 o 
  -6   9   1       88.50       77.65      2.38 o 
  -5   9   1       61.27       67.76      2.04 o 
  -4   9   1      487.41      492.15      5.86 o 
  -3   9   1      181.07      189.88      2.38 o 
  -2   9   1      595.59      570.37      4.97 o 
  -1   9   1      672.19      619.09      9.52 o 
   0   9   1      121.82      118.10      1.57 o 
   1   9   1      670.23      621.24      5.26 o 
   2   9   1      576.54      562.54      4.72 o 
   3   9   1      178.19      186.13      2.21 o 
   4   9   1      476.81      499.76      6.16 o 
   5   9   1       56.60       62.49      2.07 o 
   6   9   1       87.23       71.46      2.10 o 
   7   9   1        1.66        2.47      1.17 o 
   8   9   1       35.55       37.90      2.93 o 
  -8  10   1       42.03       39.82      2.96 o 
  -7  10   1       14.71       15.87      1.58 o 
  -6  10   1       48.60       52.11      2.03 o 
  -5  10   1       63.50       57.90      1.93 o 
  -4  10   1       85.53       93.46      2.15 o 
  -3  10   1      328.10      328.27      3.80 o 
  -2  10   1      452.62      454.33      4.94 o 
  -1  10   1      804.68      782.85      7.39 o 
   0  10   1       69.41       64.80      1.67 o 
   1  10   1      794.70      781.40      5.56 o 
   2  10   1      454.99      454.48      4.06 o 
   3  10   1      333.29      338.60      3.77 o 
   4  10   1       89.33       97.88      2.34 o 
   5  10   1       62.05       63.23      2.11 o 
   6  10   1       46.04       47.92      1.83 o 
   7  10   1       14.58       15.32      1.65 o 
   8  10   1       42.80       36.29      7.98 o 
  -8  11   1       42.21       47.47      4.74 o 
  -7  11   1        8.07        7.55      1.70 o 
  -6  11   1       58.82       50.41      2.01 o 
  -5  11   1      122.00      125.51      3.58 o 
  -4  11   1      145.58      143.14      2.72 o 
  -3  11   1       42.70       42.30      1.87 o 
  -2  11   1     1226.87     1195.74     11.21 o 
  -1  11   1      202.11      202.39      3.43 o 
   0  11   1        9.42       11.02      0.84 o 
   1  11   1      216.22      216.69      2.18 o 
   2  11   1     1239.20     1209.60      9.08 o 
   3  11   1       44.58       45.24      1.38 o 
   4  11   1      148.29      148.64      2.45 o 
   5  11   1      124.99      122.79      2.91 o 
   6  11   1       59.89       49.09      3.45 o 
   7  11   1        7.81        5.39      1.38 o 
   8  11   1       42.30       42.35      3.13 o 
  -8  12   1       28.21       24.21      3.99 o 
  -7  12   1       78.28       74.53      2.59 o 
  -6  12   1        5.89        7.00      1.20 o 
  -5  12   1       19.89       20.42      1.41 o 
  -4  12   1      217.21      195.69      3.29 o 
  -3  12   1      359.54      345.55      4.42 o 
  -2  12   1        7.58        9.34      0.75 o 
  -1  12   1      721.75      704.65      8.63 o 
   0  12   1      553.88      501.95      4.95 o 
   1  12   1      712.86      689.10      5.16 o 
   2  12   1        7.84       11.26      0.76 o 
   3  12   1      363.48      356.36      3.59 o 
   4  12   1      216.32      197.23      3.53 o 
   5  12   1       19.31       27.01      4.56 o 
   6  12   1        6.69        7.13      1.35 o 
   7  12   1       76.90       66.38      2.61 o 
   8  12   1       27.57       30.90      2.82 o 
  -8  13   1        3.95        3.82      2.95 o 
  -7  13   1       15.33       11.00      2.71 o 
  -6  13   1      161.62      152.50      3.37 o 
  -5  13   1       64.26       67.92      2.38 o 
  -4  13   1       45.40       41.28      1.57 o 
  -3  13   1      109.09      107.24      2.51 o 
  -2  13   1      596.71      540.73      5.87 o 
  -1  13   1      530.71      526.96      6.94 o 
   0  13   1      465.98      472.67      4.61 o 
   1  13   1      517.28      518.84      3.45 o 
   2  13   1      590.41      543.01      4.86 o 
   3  13   1      104.69      103.17      1.77 o 
   4  13   1       43.55       44.59      1.46 o 
   5  13   1       64.25       67.39      4.32 o 
   6  13   1      165.94      150.68      7.17 o 
   7  13   1       14.94        6.53      1.78 o 
   8  13   1        3.56        6.30      2.00 o 
  -8  14   1       14.10       11.92      3.44 o 
  -7  14   1        5.48        7.25      1.81 o 
  -6  14   1       60.16       57.92      2.76 o 
  -5  14   1      144.29      149.33      3.11 o 
  -4  14   1       61.80       56.67      1.81 o 
  -3  14   1      124.10      122.73      2.41 o 
  -2  14   1      180.78      165.37      2.65 o 
  -1  14   1      347.78      359.50      9.65 o 
   0  14   1     1961.13     1966.65     18.36 o 
   1  14   1      331.47      348.16      2.61 o 
   2  14   1      182.42      168.47      2.35 o 
   3  14   1      118.10      117.82      1.95 o 
   4  14   1       57.03       54.06      1.63 o 
   5  14   1      143.82      142.76      3.58 o 
   6  14   1       60.69       54.49      2.30 o 
   7  14   1        5.85        6.50      1.84 o 
   8  14   1       13.85       14.23      2.37 o 
  -8  15   1        1.65        1.38      2.95 o 
  -7  15   1      157.88      149.26      4.87 o 
  -6  15   1        0.27        0.00      1.34 o 
  -5  15   1        5.76        6.38      1.12 o 
  -4  15   1      134.93      137.72      2.85 o 
  -3  15   1      416.87      422.29      5.29 o 
  -2  15   1       92.06       81.76      1.86 o 
  -1  15   1      277.41      278.13      3.68 o 
   0  15   1      238.38      225.85      4.13 o 
   1  15   1      276.77      276.86      2.42 o 
   2  15   1       94.25       85.49      1.62 o 
   3  15   1      431.52      431.16      4.34 o 
   4  15   1      140.30      141.61      2.60 o 
   5  15   1        5.15        5.05      1.24 o 
   6  15   1        0.46        1.17      1.39 o 
   7  15   1      155.92      158.31      4.86 o 
   8  15   1        1.67        4.58      2.22 o 
  -8  16   1       23.89       19.40      3.96 o 
  -7  16   1        0.37        3.14      1.70 o 
  -6  16   1       12.82       15.58      2.02 o 
  -5  16   1       69.23       59.53      2.74 o 
  -4  16   1       85.82       90.03      3.98 o 
  -3  16   1      275.25      269.08      3.94 o 
  -2  16   1      404.77      379.56      4.76 o 
  -1  16   1       18.07       17.43      0.98 o 
   0  16   1      120.02      122.29      1.76 o 
   1  16   1       19.31       16.72      0.68 o 
   2  16   1      417.40      392.22      4.02 o 
   3  16   1      272.01      264.14      3.23 o 
   4  16   1       86.19       93.96      2.49 o 
   5  16   1       72.63       70.11      2.46 o 
   6  16   1       12.01       13.09      1.94 o 
   7  16   1        0.34        4.34      1.72 o 
   8  16   1       24.79       30.16      2.98 o 
  -7  17   1        4.24        1.09      1.79 o 
  -6  17   1       55.87       55.13      2.88 o 
  -5  17   1      241.63      230.31      5.22 o 
  -4  17   1      387.26      379.42      6.68 o 
  -3  17   1       56.45       55.71      2.48 o 
  -2  17   1      190.45      207.66      3.24 o 
  -1  17   1        7.60        7.27      0.74 o 
   0  17   1       39.64       39.22      0.98 o 
   1  17   1        6.97        6.42      0.49 o 
   2  17   1      190.14      205.17      3.55 o 
   3  17   1       50.75       53.57      1.52 o 
   4  17   1      388.21      370.43      5.57 o 
   5  17   1      242.02      228.96      4.42 o 
   6  17   1       54.05       54.88      2.95 o 
   7  17   1        4.81        7.79      2.00 o 
  -7  18   1        2.29        1.07      1.82 o 
  -6  18   1        2.52        4.06      1.69 o 
  -5  18   1      157.56      165.51      6.90 o 
  -4  18   1       40.96       47.90      2.75 o 
  -3  18   1      414.41      390.34      6.59 o 
  -2  18   1      269.72      276.00      5.04 o 
  -1  18   1      270.87      255.07      3.65 o 
   0  18   1        4.77        4.98      0.55 o 
   1  18   1      275.44      260.73      2.68 o 
   2  18   1      256.61      272.33      3.33 o 
   3  18   1      415.85      400.16      4.35 o 
   4  18   1       43.37       48.59      2.37 o 
   5  18   1      157.60      160.26      3.73 o 
   6  18   1        2.36        4.42      1.69 o 
   7  18   1        2.23        1.94      1.84 o 
  -7  19   1       49.35       48.78      4.95 o 
  -6  19   1        9.88       10.40      2.98 o 
  -5  19   1      157.11      144.17      4.94 o 
  -4  19   1      573.16      578.77     12.60 o 
  -3  19   1       18.65       28.41      2.24 o 
  -2  19   1      345.59      344.57      5.92 o 
  -1  19   1      263.00      267.83      4.76 o 
   0  19   1       97.53       80.82      1.46 o 
   1  19   1      260.16      264.27      2.78 o 
   2  19   1      344.86      345.43      4.49 o 
   3  19   1       17.12       26.62      1.35 o 
   4  19   1      565.82      551.86      8.60 o 
   5  19   1      155.48      142.98      3.59 o 
   6  19   1        9.90       11.08      2.10 o 
   7  19   1       49.10       48.05      3.36 o 
  -7  20   1        7.82        7.50      2.40 o 
  -6  20   1       43.88       42.62      2.80 o 
  -5  20   1       43.32       48.74      8.30 o 
  -4  20   1       67.69       80.93      3.58 o 
  -3  20   1      564.94      554.04      8.58 o 
  -2  20   1      376.02      405.15      6.65 o 
  -1  20   1       13.91       20.72      4.38 o 
   0  20   1      286.99      278.43      3.29 o 
   1  20   1       14.42       15.77      1.67 o 
   2  20   1      380.33      401.21      5.05 o 
   3  20   1      574.11      556.80      5.62 o 
   4  20   1       65.03       74.63      2.64 o 
   5  20   1       41.37       43.78      3.43 o 
   6  20   1       43.39       45.39      3.20 o 
   7  20   1        8.25       11.87      2.26 o 
  -7  21   1       16.36       17.59      2.61 o 
  -6  21   1        1.01        3.59      2.94 o 
  -5  21   1       58.67       66.49      3.08 o 
  -4  21   1       56.23       62.72      3.21 o 
  -3  21   1      548.83      513.38     12.68 o 
  -2  21   1      310.47      307.44      5.72 o 
  -1  21   1       22.34       23.95      1.63 o 
   0  21   1       28.18       38.00      1.26 o 
   1  21   1       22.68       26.33      1.48 o 
   2  21   1      319.11      316.17      4.42 o 
   3  21   1      551.20      533.68      5.54 o 
   4  21   1       52.66       61.80      2.13 o 
   5  21   1       60.85       58.54      3.31 o 
   6  21   1        1.23        3.27      2.08 o 
   7  21   1       16.90       17.93      2.65 o 
  -6  22   1       40.74       38.85      3.00 o 
  -5  22   1        7.25       10.44      1.94 o 
  -4  22   1      231.96      227.77      8.67 o 
  -3  22   1       13.47       27.86      3.44 o 
  -2  22   1       24.05       27.96      2.03 o 
  -1  22   1       31.96       32.94      1.82 o 
   0  22   1      168.67      175.26      3.09 o 
   1  22   1       34.10       32.59      1.62 o 
   2  22   1       23.94       30.53      2.29 o 
   3  22   1       15.39       20.80      1.55 o 
   4  22   1      228.48      217.66      5.22 o 
   5  22   1        7.28        9.56      1.72 o 
   6  22   1       42.86       41.07      5.19 o 
  -6  23   1       47.56       47.28      3.04 o 
  -5  23   1       80.47       76.28      3.69 o 
  -4  23   1       28.97       29.79      2.44 o 
  -3  23   1       56.86       57.13      2.75 o 
  -2  23   1       92.59       90.31      4.39 o 
  -1  23   1      183.48      191.62      6.88 o 
   0  23   1       16.53       20.74      1.43 o 
   1  23   1      179.03      178.27      3.81 o 
   2  23   1       97.91       97.94      2.53 o 
   3  23   1       54.53       53.41      1.80 o 
   4  23   1       28.72       27.24      1.79 o 
   5  23   1       83.71       83.63      3.72 o 
   6  23   1       46.32       50.24      3.34 o 
  -6  24   1       13.65       14.21      2.38 o 
  -5  24   1       28.24       29.83      2.66 o 
  -4  24   1       20.21       16.24      2.07 o 
  -3  24   1       27.09       29.87      2.84 o 
  -2  24   1       70.74       64.25      4.35 o 
  -1  24   1      199.30      191.89      3.86 o 
   0  24   1       33.72       37.02      1.79 o 
   1  24   1      201.67      197.07      4.08 o 
   2  24   1       68.61       69.69      2.29 o 
   3  24   1       24.66       29.55      1.81 o 
   4  24   1       18.11       13.85      1.55 o 
   5  24   1       27.23       28.14      2.89 o 
   6  24   1       13.37       12.87      2.49 o 
  -5  25   1       63.17       68.43      3.42 o 
  -4  25   1       17.21       16.11      2.13 o 
  -3  25   1       52.94       51.75      2.79 o 
  -2  25   1       19.73       16.56      2.96 o 
  -1  25   1       48.87       50.79      2.18 o 
   0  25   1      100.10       95.35      2.51 o 
   1  25   1       50.97       51.14      2.28 o 
   2  25   1       19.51       16.97      1.69 o 
   3  25   1       54.81       56.97      2.27 o 
   4  25   1       17.31       17.99      2.25 o 
   5  25   1       61.69       70.59      4.18 o 
  -5  26   1       46.35       50.92      3.15 o 
  -4  26   1       82.26       78.53      5.19 o 
  -3  26   1       11.21       13.75      3.01 o 
  -2  26   1       18.62       16.25      3.16 o 
  -1  26   1      186.14      173.04      3.81 o 
   0  26   1       10.29       10.19      1.87 o 
   1  26   1      185.03      178.76      5.13 o 
   2  26   1       20.55       21.19      1.70 o 
   3  26   1       12.08       12.49      1.50 o 
   4  26   1       82.33       82.28      6.00 o 
   5  26   1       46.05       52.58      3.62 o 
  -5  27   1        4.32        4.21      2.93 o 
  -4  27   1        9.75       12.30      3.30 o 
  -3  27   1       68.25       65.84      4.93 o 
  -2  27   1        4.67        6.74      2.65 o 
  -1  27   1       78.58       81.06      2.74 o 
   0  27   1      158.80      160.96      4.74 o 
   1  27   1       76.24       77.30      2.84 o 
   2  27   1        4.67        6.04      1.37 o 
   3  27   1       66.96       69.03      2.45 o 
   4  27   1        8.95       10.41      1.88 o 
   5  27   1        4.43        3.76      2.23 o 
  -4  28   1       13.01       13.60      3.59 o 
  -3  28   1        8.46        3.19      2.75 o 
  -2  28   1       21.83       20.33      3.55 o 
  -1  28   1       68.44       65.49      2.63 o 
   0  28   1       55.61       49.35      2.94 o 
   1  28   1       66.68       69.44      2.83 o 
   2  28   1       21.49       19.37      1.76 o 
   3  28   1        8.38        7.78      1.47 o 
   4  28   1       13.00       11.85      2.88 o 
  -4  29   1       53.17       49.17      4.80 o 
  -3  29   1       36.95       28.84      4.16 o 
  -2  29   1        3.85        3.49      1.43 o 
  -1  29   1       20.81       24.44      2.05 o 
   0  29   1       37.32       38.74      3.23 o 
   1  29   1       21.48       22.34      2.17 o 
   2  29   1        4.20        1.28      1.54 o 
   3  29   1       36.82       35.21      2.60 o 
   4  29   1       52.86       51.18      2.91 o 
  -3  30   1       44.94       45.27      5.01 o 
  -2  30   1       50.08       49.19      2.42 o 
  -1  30   1       11.60       13.23      1.73 o 
   0  30   1        2.19        0.55      1.77 o 
   1  30   1       10.72       11.73      2.07 o 
   2  30   1       51.04       48.12      3.04 o 
   3  30   1       45.94       47.26      2.73 o 
  -2  31   1       55.34       53.50      2.60 o 
  -1  31   1       24.00       26.27      2.66 o 
   0  31   1        7.51        5.16      2.04 o 
   1  31   1       22.45       24.39      2.37 o 
   2  31   1       55.41       55.94      2.94 o 
  -1  32   1        4.15        5.46      1.77 o 
   0  32   1       63.47       59.87      3.67 o 
   1  32   1        3.92        3.90      1.88 o 
   0   0   2       40.68       39.49      1.47 o 
   1   0   2      166.36      171.14      3.35 o 
   2   0   2      135.11      133.63      2.39 o 
   3   0   2        5.21        3.84      0.65 o 
   4   0   2        7.92       15.57      1.31 o 
   5   0   2        9.92       17.05      4.27 o 
   6   0   2       24.75       34.54      3.32 o 
   7   0   2        9.48        9.80      1.33 o 
   8   0   2        4.22        5.73      2.11 o 
  -8   1   2        6.90        7.19      2.22 o 
  -7   1   2       17.40       22.00      1.96 o 
  -6   1   2      174.40      161.70      3.05 o 
  -5   1   2      450.69      431.23      5.10 o 
  -4   1   2       23.60       26.12      1.27 o 
  -3   1   2       41.83       39.59      1.26 o 
  -2   1   2      507.71      491.04      4.24 o 
  -1   1   2     1337.10     1304.09      9.47 o 
   0   1   2        3.60        3.40      0.45 o 
   1   1   2     1331.76     1291.42      9.54 o 
   2   1   2      503.69      484.38      4.30 o 
   3   1   2       43.95       39.96      1.28 o 
   4   1   2       23.24       27.08      1.45 o 
   5   1   2      452.42      429.17      5.14 o 
   6   1   2      173.85      159.28      3.06 o 
   7   1   2       17.26       18.02      1.55 o 
   8   1   2        6.97        7.78      2.18 o 
  -8   2   2       42.85       47.85      3.40 o 
  -7   2   2       34.03       37.64      2.28 o 
  -6   2   2       56.01       59.24      1.97 o 
  -5   2   2       18.57       30.69      1.83 o 
  -4   2   2      101.34       99.85      2.00 o 
  -3   2   2      370.58      383.01      4.15 o 
  -2   2   2     1724.18     1660.08     11.88 o 
  -1   2   2      719.57      696.81      5.77 o 
   0   2   2        0.27        2.15      1.23 o 
   1   2   2      734.78      706.12      6.13 o 
   2   2   2     1741.92     1666.23     12.01 o 
   3   2   2      371.83      378.00      4.28 o 
   4   2   2       99.44       96.78      2.28 o 
   5   2   2       18.76       30.27      3.74 o 
   6   2   2       54.75       54.31      1.92 o 
   7   2   2       34.02       33.92      2.21 o 
   8   2   2       43.59       40.24      2.77 o 
  -8   3   2        6.92        9.22      2.19 o 
  -7   3   2        0.27        1.21      1.26 o 
  -6   3   2       57.63       62.80      2.43 o 
  -5   3   2      461.19      450.84      5.23 o 
  -4   3   2      255.37      262.23      3.41 o 
  -3   3   2      123.11      134.12      2.13 o 
  -2   3   2      119.92      113.87      3.03 o 
  -1   3   2      805.49      781.13      6.91 o 
   0   3   2      180.91      179.94      2.25 o 
   1   3   2      781.49      751.91      5.47 o 
   2   3   2      122.52      120.36      5.15 o 
   3   3   2      121.16      133.66      2.29 o 
   4   3   2      257.82      261.03      4.04 o 
   5   3   2      473.81      454.24      5.40 o 
   6   3   2       55.21       59.53      2.29 o 
   7   3   2        0.24        1.70      1.12 o 
   8   3   2        6.88        5.98      1.61 o 
  -8   4   2       38.00       43.10      3.30 o 
  -7   4   2        4.71        6.62      1.52 o 
  -6   4   2       29.70       34.63      2.07 o 
  -5   4   2       61.16       62.58      5.97 o 
  -4   4   2      131.65      126.95      2.24 o 
  -3   4   2      216.40      212.85      3.83 o 
  -2   4   2     1206.30     1201.15     11.71 o 
  -1   4   2      185.67      197.67      3.90 o 
   0   4   2       71.55       69.84      3.82 o 
   1   4   2      189.03      196.88      2.10 o 
   2   4   2     1164.25     1162.99      8.94 o 
   3   4   2      222.72      209.18      2.99 o 
   4   4   2      134.90      130.39      2.43 o 
   5   4   2       62.39       63.21      2.72 o 
   6   4   2       31.60       40.25      1.87 o 
   7   4   2        4.41        3.31      1.16 o 
   8   4   2       36.40       39.75      2.76 o 
  -8   5   2       22.99       19.61      2.58 o 
  -7   5   2        5.66        4.69      1.44 o 
  -6   5   2      191.28      189.90      3.94 o 
  -5   5   2      166.27      149.60      3.25 o 
  -4   5   2       80.39       84.27      2.22 o 
  -3   5   2       18.32       20.58      0.99 o 
  -2   5   2      348.21      340.25      4.45 o 
  -1   5   2      187.50      189.94      2.87 o 
   0   5   2      279.20      263.02      4.47 o 
   1   5   2      189.08      195.50      2.25 o 
   2   5   2      352.66      334.98      3.42 o 
   3   5   2       19.15       22.65      1.15 o 
   4   5   2       78.29       80.86      1.97 o 
   5   5   2      163.89      147.27      2.83 o 
   6   5   2      186.67      183.67      3.38 o 
   7   5   2        5.66        5.11      1.24 o 
   8   5   2       23.03       25.88      2.29 o 
  -8   6   2       21.38       20.15      2.98 o 
  -7   6   2        2.75        1.92      1.32 o 
  -6   6   2       75.40       86.57      6.45 o 
  -5   6   2       14.17       14.48      1.45 o 
  -4   6   2      253.40      247.60      3.98 o 
  -3   6   2       24.37       29.33      1.35 o 
  -2   6   2     1194.07     1165.03     11.50 o 
  -1   6   2      399.54      379.71      6.05 o 
   0   6   2        0.09        0.78      0.65 o 
   1   6   2      398.91      382.93      3.58 o 
   2   6   2     1190.45     1158.77      9.85 o 
   3   6   2       25.05       30.97      1.27 o 
   4   6   2      255.50      252.76      3.60 o 
   5   6   2       13.65       15.55      1.52 o 
   6   6   2       73.96       78.56      2.31 o 
   7   6   2        2.74        2.66      1.19 o 
   8   6   2       21.50       27.22      2.14 o 
  -8   7   2        5.27        4.75      1.99 o 
  -7   7   2       12.42       12.76      2.12 o 
  -6   7   2       23.38       23.74      1.80 o 
  -5   7   2       22.56       29.51      1.75 o 
  -4   7   2      106.13      107.18      2.47 o 
  -3   7   2       82.84       80.84      2.00 o 
  -2   7   2       51.84       58.53      2.65 o 
  -1   7   2      124.52      133.46      5.16 o 
   0   7   2      260.14      258.43      4.54 o 
   1   7   2      125.06      128.16      2.33 o 
   2   7   2       50.98       59.23      2.45 o 
   3   7   2       82.14       78.73      2.05 o 
   4   7   2      102.80       98.65      2.22 o 
   5   7   2       23.58       30.12      1.58 o 
   6   7   2       25.36       23.27      1.89 o 
   7   7   2       12.29       13.11      1.53 o 
   8   7   2        4.91        8.17      1.52 o 
  -8   8   2       13.20       17.40      2.47 o 
  -7   8   2        1.08        1.88      1.62 o 
  -6   8   2       22.65       25.17      1.88 o 
  -5   8   2       57.69       55.03      2.11 o 
  -4   8   2        7.75       10.12      1.08 o 
  -3   8   2       36.06       36.06      1.42 o 
  -2   8   2      635.66      638.16      7.01 o 
  -1   8   2       12.89       10.58      2.03 o 
   0   8   2       87.46       84.58      2.44 o 
   1   8   2       11.07       13.26      0.77 o 
   2   8   2      637.63      642.87      6.17 o 
   3   8   2       39.45       39.00      1.57 o 
   4   8   2        7.45        8.51      1.10 o 
   5   8   2       57.28       58.16      2.23 o 
   6   8   2       24.11       26.00      1.85 o 
   7   8   2        0.98       -1.61      1.11 o 
   8   8   2       13.15       11.68      1.66 o 
  -8   9   2        5.97        5.40      2.49 o 
  -7   9   2       20.55       20.49      2.45 o 
  -6   9   2        4.99        2.60      2.12 o 
  -5   9   2      224.42      210.54      3.85 o 
  -4   9   2       78.01       78.99      2.12 o 
  -3   9   2       24.61       25.63      1.41 o 
  -2   9   2       40.82       42.92      2.88 o 
  -1   9   2      496.19      468.70     10.22 o 
   0   9   2      485.65      486.42      6.83 o 
   1   9   2      490.15      472.35      4.34 o 
   2   9   2       41.74       41.23      1.83 o 
   3   9   2       25.55       26.16      1.42 o 
   4   9   2       79.65       80.34      2.29 o 
   5   9   2      224.97      208.38      3.55 o 
   6   9   2        5.21        3.26      1.15 o 
   7   9   2       21.02       26.07      2.23 o 
   8   9   2        6.07        4.49      1.47 o 
  -8  10   2        1.41       -0.16      1.84 o 
  -7  10   2       60.50       59.12      3.18 o 
  -6  10   2       25.75       20.27      2.20 o 
  -5  10   2        0.91        3.36      1.36 o 
  -4  10   2       26.28       28.25      1.45 o 
  -3  10   2      130.08      120.00      2.41 o 
  -2  10   2       22.38       22.47      1.14 o 
  -1  10   2       20.96       24.96      3.10 o 
   0  10   2        0.74        0.34      0.66 o 
   1  10   2       24.01       23.92      0.97 o 
   2  10   2       23.73       24.39      1.10 o 
   3  10   2      134.87      124.82      2.73 o 
   4  10   2       25.60       26.84      1.58 o 
   5  10   2        0.91        3.51      1.17 o 
   6  10   2       25.40       24.49      2.22 o 
   7  10   2       60.28       60.01      3.55 o 
   8  10   2        1.32        0.29      1.33 o 
  -7  11   2        9.35        9.55      1.98 o 
  -6  11   2       40.25       31.58      2.50 o 
  -5  11   2      235.68      220.09      5.04 o 
  -4  11   2       11.16       11.76      1.77 o 
  -3  11   2      123.32      119.24      3.19 o 
  -2  11   2       60.24       60.56      1.62 o 
  -1  11   2      620.46      587.77     10.32 o 
   0  11   2       36.83       33.50      1.49 o 
   1  11   2      613.72      585.94      5.23 o 
   2  11   2       58.81       58.95      1.55 o 
   3  11   2      121.42      118.37      2.71 o 
   4  11   2       11.52       10.09      2.49 o 
   5  11   2      235.10      205.86      4.08 o 
   6  11   2       39.30       33.73      1.90 o 
   7  11   2        9.32       10.44      2.07 o 
  -7  12   2        0.18       -1.90      1.52 o 
  -6  12   2        0.83        2.03      1.47 o 
  -5  12   2        2.17        6.47      1.51 o 
  -4  12   2       38.85       40.81      2.17 o 
  -3  12   2       99.24      100.48      2.90 o 
  -2  12   2      257.35      247.73      3.51 o 
  -1  12   2      190.49      188.52      3.78 o 
   0  12   2        5.10        4.90      0.85 o 
   1  12   2      191.75      184.11      2.49 o 
   2  12   2      258.67      250.87      3.39 o 
   3  12   2       94.48       97.16      2.50 o 
   4  12   2       40.22       39.83      2.58 o 
   5  12   2        2.09        5.53      1.26 o 
   6  12   2        0.82        3.90      1.21 o 
   7  12   2        0.39        1.24      1.31 o 
  -7  13   2        5.88        6.43      3.18 o 
  -6  13   2        5.19        3.53      2.40 o 
  -5  13   2       42.66       46.78      2.60 o 
  -4  13   2        8.44        7.84      1.39 o 
  -3  13   2       87.92       92.54      4.23 o 
  -2  13   2        7.30        9.25      1.88 o 
  -1  13   2      268.62      249.00      4.51 o 
   0  13   2       23.76       24.60      1.41 o 
   1  13   2      269.86      250.33      3.02 o 
   2  13   2        7.89        9.40      0.90 o 
   3  13   2       90.45       95.90      2.53 o 
   4  13   2        9.22        9.07      1.83 o 
   5  13   2       46.32       51.95      2.23 o 
   6  13   2        4.60        6.81      1.36 o 
   7  13   2        6.02        4.87      2.10 o 
  -7  14   2       65.12       51.66      3.08 o 
  -6  14   2       36.48       36.89      2.72 o 
  -5  14   2       33.58       33.62      2.45 o 
  -4  14   2      138.23      134.83      3.70 o 
  -3  14   2      266.48      253.31      4.93 o 
  -2  14   2      141.87      146.76      5.38 o 
  -1  14   2      270.54      262.33      7.33 o 
   0  14   2        0.03        1.12      0.79 o 
   1  14   2      274.28      266.21      3.19 o 
   2  14   2      134.55      137.53      2.50 o 
   3  14   2      270.30      258.94      4.63 o 
   4  14   2      137.02      127.35      3.12 o 
   5  14   2       33.63       31.29      2.84 o 
   6  14   2       36.11       41.58      2.32 o 
   7  14   2       64.21       53.40      2.84 o 
  -7  15   2        6.01        8.27      2.25 o 
  -6  15   2      151.31      136.81      4.36 o 
  -5  15   2       36.46       38.33      2.49 o 
  -4  15   2       95.43       93.64      3.20 o 
  -3  15   2       70.63       70.61      3.98 o 
  -2  15   2      111.34      121.02      5.01 o 
  -1  15   2       15.57       17.43      2.33 o 
   0  15   2      328.60      298.38      4.63 o 
   1  15   2       16.79       15.75      1.00 o 
   2  15   2      114.44      125.31      3.40 o 
   3  15   2       68.26       60.48      2.59 o 
   4  15   2       94.19       92.71      2.71 o 
   5  15   2       36.12       41.94      2.19 o 
   6  15   2      148.14      134.96      5.80 o 
   7  15   2        6.27        6.11      1.53 o 
  -7  16   2        7.48        4.86      1.99 o 
  -6  16   2        6.51        7.67      2.34 o 
  -5  16   2        6.42        6.71      1.71 o 
  -4  16   2       96.95      100.80      5.10 o 
  -3  16   2       31.25       31.81      3.02 o 
  -2  16   2      454.67      436.05     10.58 o 
  -1  16   2      183.57      166.88      4.09 o 
   0  16   2      140.77      132.39      2.47 o 
   1  16   2      180.44      167.57      2.55 o 
   2  16   2      439.48      419.51      5.89 o 
   3  16   2       30.59       30.58      2.10 o 
   4  16   2      100.29      101.95      2.87 o 
   5  16   2        5.97       11.46      1.62 o 
   6  16   2        7.38        9.30      1.70 o 
   7  16   2        7.84        5.03      1.55 o 
  -7  17   2       28.98       27.43      2.80 o 
  -6  17   2        6.21        5.14      1.77 o 
  -5  17   2      150.30      133.83      6.16 o 
  -4  17   2       39.38       39.03      3.51 o 
  -3  17   2       19.46       18.23      2.63 o 
  -2  17   2       29.36       43.45      3.44 o 
  -1  17   2      190.42      189.05      6.97 o 
   0  17   2      242.46      246.44      3.54 o 
   1  17   2      188.44      188.45      2.98 o 
   2  17   2       27.88       42.31      2.70 o 
   3  17   2       20.27       18.04      1.59 o 
   4  17   2       41.04       40.06      2.02 o 
   5  17   2      150.80      133.15      3.53 o 
   6  17   2        7.13        6.74      1.68 o 
   7  17   2       28.52       34.51      2.88 o 
  -6  18   2       67.93       63.43      4.70 o 
  -5  18   2       27.94       34.20      3.84 o 
  -4  18   2       68.98       68.65      4.46 o 
  -3  18   2        1.00        2.66      1.69 o 
  -2  18   2      889.28      853.51     17.88 o 
  -1  18   2       10.76       12.55      1.63 o 
   0  18   2      106.68      102.87      2.26 o 
   1  18   2       11.42       16.05      1.71 o 
   2  18   2      905.59      885.60      8.76 o 
   3  18   2        1.38        1.62      1.13 o 
   4  18   2       66.80       63.67      2.41 o 
   5  18   2       27.02       31.30      2.71 o 
   6  18   2       68.10       65.88      4.16 o 
  -6  19   2       37.63       40.30      4.40 o 
  -5  19   2      205.52      213.82      8.03 o 
  -4  19   2       25.18       26.39      3.46 o 
  -3  19   2       10.45        9.60      2.30 o 
  -2  19   2       16.04       23.12      2.98 o 
  -1  19   2      238.93      238.40      8.87 o 
   0  19   2      106.89      103.68      3.73 o 
   1  19   2      240.49      227.34      3.60 o 
   2  19   2       15.28       25.40      3.73 o 
   3  19   2       10.73       10.47      1.44 o 
   4  19   2       25.61       24.38      1.93 o 
   5  19   2      205.34      202.10      6.66 o 
   6  19   2       38.97       39.57      3.71 o 
  -6  20   2        3.65        4.49      2.58 o 
  -5  20   2       17.07       20.64      3.53 o 
  -4  20   2        2.03        5.04      2.32 o 
  -3  20   2        0.52        3.50      1.88 o 
  -2  20   2       61.44       61.09      4.07 o 
  -1  20   2        0.89        3.31      1.31 o 
   0  20   2        1.64        2.42      0.86 o 
   1  20   2        0.59        2.21      0.94 o 
   2  20   2       65.84       58.48      1.96 o 
   3  20   2        0.26        0.40      1.06 o 
   4  20   2        2.16        4.03      1.43 o 
   5  20   2       17.47       17.20      2.00 o 
   6  20   2        3.90        5.48      1.77 o 
  -6  21   2       65.67       62.44      4.96 o 
  -5  21   2       80.07       72.55      5.06 o 
  -4  21   2       98.45       96.91      5.51 o 
  -3  21   2       55.83       48.14      3.87 o 
  -2  21   2       19.33       21.93      3.05 o 
  -1  21   2       73.45       73.25      4.30 o 
   0  21   2      110.05      113.10      2.49 o 
   1  21   2       74.16       75.21      2.18 o 
   2  21   2       18.68       16.23      1.36 o 
   3  21   2       54.88       54.86      2.36 o 
   4  21   2       98.78       91.38      4.18 o 
   5  21   2       76.92       73.75      4.85 o 
   6  21   2       65.25       58.95      4.55 o 
  -5  22   2        4.30        8.86      2.97 o 
  -4  22   2       37.89       45.06      4.13 o 
  -3  22   2      259.27      253.53      8.54 o 
  -2  22   2        8.96        6.03      2.10 o 
  -1  22   2      226.30      226.38      7.72 o 
   0  22   2       30.63       29.60      1.93 o 
   1  22   2      222.04      222.84      4.82 o 
   2  22   2        8.91        6.80      1.19 o 
   3  22   2      253.74      242.52      4.75 o 
   4  22   2       38.76       41.96      2.41 o 
   5  22   2        4.29        4.50      1.69 o 
  -5  23   2       46.73       41.23      4.61 o 
  -4  23   2       14.68        9.52      2.88 o 
  -3  23   2       39.53       43.87      3.84 o 
  -2  23   2       58.52       55.21      4.08 o 
  -1  23   2      235.90      235.91      8.07 o 
   0  23   2        3.89        1.68      1.50 o 
   1  23   2      243.98      245.24      4.74 o 
   2  23   2       57.76       52.68      2.01 o 
   3  23   2       41.28       40.81      3.04 o 
   4  23   2       14.64       17.78      2.05 o 
   5  23   2       43.48       40.72      2.71 o 
  -5  24   2        2.48        6.11      3.13 o 
  -4  24   2       60.56       58.58      4.77 o 
  -3  24   2       57.50       57.54      4.35 o 
  -2  24   2      120.21      107.90      5.62 o 
  -1  24   2       28.48       31.99      2.18 o 
   0  24   2        0.43        0.08      1.26 o 
   1  24   2       30.48       34.89      2.67 o 
   2  24   2      123.46      116.91      3.89 o 
   3  24   2       58.18       59.12      2.83 o 
   4  24   2       59.24       60.68      2.69 o 
   5  24   2        2.26        7.57      1.89 o 
  -4  25   2        3.72        3.38      2.78 o 
  -3  25   2       12.28       10.16      2.76 o 
  -2  25   2       10.17        9.96      2.72 o 
  -1  25   2       33.72       37.46      2.23 o 
   0  25   2        5.49        4.74      1.41 o 
   1  25   2       31.56       36.89      5.99 o 
   2  25   2        9.63       11.46      1.70 o 
   3  25   2       12.15       13.31      3.94 o 
   4  25   2        3.38        3.39      1.61 o 
  -4  26   2       21.18       23.28      3.95 o 
  -3  26   2       21.77       19.62      3.52 o 
  -2  26   2      136.79      126.08      6.31 o 
  -1  26   2       11.18       13.59      1.73 o 
   0  26   2        2.09        3.15      1.41 o 
   1  26   2       11.28       14.11      2.17 o 
   2  26   2      135.72      131.83      4.89 o 
   3  26   2       21.75       22.57      2.65 o 
   4  26   2       21.19       26.71      3.11 o 
  -3  27   2        5.62        8.15      2.75 o 
  -2  27   2        2.37        6.63      2.73 o 
  -1  27   2        5.73        4.78      1.56 o 
   0  27   2       81.72       83.46      2.97 o 
   1  27   2        5.50        5.21      2.15 o 
   2  27   2        2.57        5.71      1.65 o 
   3  27   2        5.37        5.49      2.30 o 
  -3  28   2       12.74       12.88      3.16 o 
  -2  28   2       54.41       53.82      4.50 o 
  -1  28   2       11.87       11.98      1.99 o 
   0  28   2        2.38        2.02      1.50 o 
   1  28   2       12.18        9.57      2.24 o 
   2  28   2       54.58       53.63      2.73 o 
   3  28   2       12.41       12.16      2.54 o 
  -2  29   2        7.60        7.55      2.03 o 
  -1  29   2       18.62       15.28      2.03 o 
   0  29   2       34.25       27.02      2.90 o 
   1  29   2       18.85       17.70      2.58 o 
   2  29   2        7.63       10.08      2.35 o 
   0  30   2        2.63        5.21      2.12 o 
   0   0   3      117.02       96.22      4.31 o 
   1   0   3       34.54       35.47      1.70 o 
   2   0   3       20.57       34.86      2.52 o 
   3   0   3      485.04      510.71     10.96 o 
   4   0   3      160.65      158.52      5.32 o 
   5   0   3       35.38       36.58      2.28 o 
   6   0   3        6.19        6.64      1.77 o 
   7   0   3        9.38        7.66      1.84 o 
  -7   1   3        1.40        3.05      1.66 o 
  -6   1   3       14.73       14.26      1.88 o 
  -5   1   3       19.92       22.62      2.07 o 
  -4   1   3      224.52      233.25      4.47 o 
  -3   1   3      343.75      321.08      5.15 o 
  -2   1   3      380.79      358.02      5.29 o 
  -1   1   3       34.17       34.35      1.69 o 
   0   1   3        3.25        2.83      1.12 o 
   1   1   3       34.76       34.45      1.42 o 
   2   1   3      378.23      355.04      5.36 o 
   3   1   3      337.82      323.68      7.39 o 
   4   1   3      225.70      230.43      4.51 o 
   5   1   3       18.45       20.03      1.90 o 
   6   1   3       14.27       13.50      1.85 o 
   7   1   3        1.42        1.96      1.65 o 
  -7   2   3        9.42        4.34      1.72 o 
  -6   2   3        5.05        4.55      1.54 o 
  -5   2   3       60.54       60.46      2.54 o 
  -4   2   3      153.25      153.16      4.28 o 
  -3   2   3      109.15      111.55      3.38 o 
  -2   2   3       48.30       58.37      4.12 o 
  -1   2   3        1.86        1.86      0.93 o 
   0   2   3        6.82        8.18      1.06 o 
   1   2   3        2.31        1.87      0.77 o 
   2   2   3       45.27       52.47      2.41 o 
   3   2   3      105.92      110.83      3.23 o 
   4   2   3      154.49      158.40      3.77 o 
   5   2   3       60.88       62.91      2.60 o 
   6   2   3        4.52        4.65      1.55 o 
   7   2   3        9.27        7.84      1.89 o 
  -7   3   3        0.65        0.96      1.55 o 
  -6   3   3        0.86        0.53      1.38 o 
  -5   3   3      210.61      206.30      4.30 o 
  -4   3   3       63.06       72.25      3.83 o 
  -3   3   3       27.11       30.04      4.33 o 
  -2   3   3      231.70      231.23      7.18 o 
  -1   3   3       50.10       51.77      1.97 o 
   0   3   3       49.14       50.23      1.90 o 
   1   3   3       53.13       55.23      1.44 o 
   2   3   3      226.57      219.44      4.11 o 
   3   3   3       28.96       31.18      1.97 o 
   4   3   3       65.15       71.03      2.66 o 
   5   3   3      207.44      200.24      4.41 o 
   6   3   3        1.07        1.92      1.44 o 
   7   3   3        0.57       -0.48      1.67 o 
  -7   4   3        2.83        4.99      1.70 o 
  -6   4   3        2.54        4.09      1.50 o 
  -5   4   3       25.82       31.66      4.73 o 
  -4   4   3        3.25        5.22      1.72 o 
  -3   4   3        0.77        0.30      1.27 o 
  -2   4   3      336.24      342.88      6.60 o 
  -1   4   3      114.87      109.67      2.73 o 
   0   4   3       35.90       41.65      1.74 o 
   1   4   3      110.95      111.42      2.96 o 
   2   4   3      342.00      344.30      4.38 o 
   3   4   3        0.79        0.89      1.25 o 
   4   4   3        3.18        4.74      1.33 o 
   5   4   3       27.12       29.80      2.17 o 
   6   4   3        2.70        5.47      1.60 o 
   7   4   3        2.88        5.28      1.80 o 
  -7   5   3       31.23       28.02      2.38 o 
  -6   5   3       38.52       34.48      3.26 o 
  -5   5   3       26.70       25.35      1.94 o 
  -4   5   3       52.97       55.15      3.68 o 
  -3   5   3       19.81       13.49      2.36 o 
  -2   5   3        5.02        7.70      1.54 o 
  -1   5   3       32.97       37.34      2.18 o 
   0   5   3      166.74      179.75      3.41 o 
   1   5   3       32.70       36.31      1.29 o 
   2   5   3        5.34        7.82      1.03 o 
   3   5   3       21.66       20.50      1.36 o 
   4   5   3       53.63       57.81      2.47 o 
   5   5   3       26.97       26.58      2.13 o 
   6   5   3       39.57       36.01      4.62 o 
   7   5   3       31.13       27.95      2.47 o 
  -7   6   3        5.53        6.31      4.62 o 
  -6   6   3       21.00       23.15      2.03 o 
  -5   6   3       55.47       47.48      2.81 o 
  -4   6   3        5.61        3.26      3.75 o 
  -3   6   3       25.31       26.35      3.76 o 
  -2   6   3       72.25       63.38      2.79 o 
  -1   6   3      220.97      215.52      3.89 o 
   0   6   3      161.00      170.96      3.36 o 
   1   6   3      217.50      214.62      2.93 o 
   2   6   3       74.78       66.99      1.94 o 
   3   6   3       25.13       24.47      1.63 o 
   4   6   3        5.85        4.89      1.59 o 
   5   6   3       55.50       47.78      2.42 o 
   6   6   3       21.32       21.49      2.15 o 
   7   6   3        5.34        6.30      1.85 o 
  -7   7   3       10.95        9.11      3.18 o 
  -6   7   3       47.63       48.82      4.65 o 
  -5   7   3       18.07       17.26      2.14 o 
  -4   7   3       31.94       37.22      3.66 o 
  -3   7   3       78.91       71.42      2.97 o 
  -2   7   3       28.59       23.98      5.07 o 
  -1   7   3        2.68        7.98      1.15 o 
   0   7   3      276.52      297.62      4.66 o 
   1   7   3        2.25        5.89      0.76 o 
   2   7   3       28.61       26.29      1.79 o 
   3   7   3       76.25       71.43      2.37 o 
   4   7   3       33.24       34.33      1.72 o 
   5   7   3       17.76       18.42      1.93 o 
   6   7   3       47.43       47.68      2.71 o 
   7   7   3       10.68       10.17      3.80 o 
  -6   8   3       25.07       27.33      3.97 o 
  -5   8   3       12.79       11.66      3.00 o 
  -4   8   3       56.39       60.55      7.62 o 
  -3   8   3       39.04       41.41      2.88 o 
  -2   8   3        7.47        6.87      2.47 o 
  -1   8   3      204.84      201.14      5.06 o 
   0   8   3       23.21       25.96      1.68 o 
   1   8   3      204.95      196.96      2.56 o 
   2   8   3        5.97        7.17      1.10 o 
   3   8   3       38.00       42.48      1.74 o 
   4   8   3       56.69       54.30      1.97 o 
   5   8   3       12.74       12.35      1.39 o 
   6   8   3       24.16       23.75      2.27 o 
  -6   9   3        2.35        2.99      2.75 o 
  -5   9   3       14.78       15.29      3.25 o 
  -4   9   3       32.02       36.10      3.96 o 
  -3   9   3       69.69       64.58      2.77 o 
  -2   9   3       27.49       32.02      2.16 o 
  -1   9   3       51.43       60.15      2.60 o 
   0   9   3       51.98       43.69      1.96 o 
   1   9   3       53.35       61.25      1.61 o 
   2   9   3       26.91       28.26      1.57 o 
   3   9   3       71.20       64.61      2.06 o 
   4   9   3       31.83       31.36      1.81 o 
   5   9   3       15.98       17.06      1.52 o 
   6   9   3        2.35        4.02      1.65 o 
  -6  10   3        2.76        0.82      2.54 o 
  -5  10   3       13.83       12.16      3.09 o 
  -4  10   3        1.38        1.67      1.99 o 
  -3  10   3      100.01       99.01      5.28 o 
  -2  10   3       19.58       22.78      2.02 o 
  -1  10   3       94.47       92.80      3.13 o 
   0  10   3       13.90       13.84      1.76 o 
   1  10   3       96.51       96.74      2.50 o 
   2  10   3       19.75       24.38      1.68 o 
   3  10   3      100.52       96.76      2.59 o 
   4  10   3        1.49        1.28      1.05 o 
   5  10   3       13.45       13.68      1.50 o 
   6  10   3        2.49        2.47      1.65 o 
  -6  11   3       23.13       18.23      3.66 o 
  -5  11   3       14.78       11.88      3.09 o 
  -4  11   3       39.37       36.28      3.95 o 
  -3  11   3       19.28       17.89      3.00 o 
  -2  11   3      140.81      132.39      5.66 o 
  -1  11   3       56.87       55.91      2.54 o 
   0  11   3       34.54       32.60      2.27 o 
   1  11   3       58.03       56.44      1.60 o 
   2  11   3      139.74      123.84      3.09 o 
   3  11   3       19.09       22.88      1.58 o 
   4  11   3       39.74       34.60      1.90 o 
   5  11   3       13.17        9.39      1.53 o 
   6  11   3       22.78       16.75      1.76 o 
  -6  12   3        6.86        2.20      2.64 o 
  -5  12   3       30.56       29.02      3.89 o 
  -4  12   3        1.54        3.21      2.18 o 
  -3  12   3       96.56       95.84      5.13 o 
  -2  12   3       16.60       17.57      2.85 o 
  -1  12   3        6.44       11.22      2.39 o 
   0  12   3        8.42        9.69      1.34 o 
   1  12   3        6.44        7.98      0.95 o 
   2  12   3       16.15       15.41      1.57 o 
   3  12   3       94.73       96.93      2.86 o 
   4  12   3        1.32        4.51      1.21 o 
   5  12   3       31.01       27.14      1.91 o 
   6  12   3        6.85        6.43      1.54 o 
  -6  13   3        6.66        4.88      2.76 o 
  -5  13   3       81.28       69.81      4.96 o 
  -4  13   3       34.04       44.14      3.97 o 
  -3  13   3       26.62       27.30      3.47 o 
  -2  13   3       29.94       30.83      3.45 o 
  -1  13   3       11.67       18.21      2.80 o 
   0  13   3      166.89      153.85      3.16 o 
   1  13   3       11.66       13.27      1.12 o 
   2  13   3       28.24       29.73      1.96 o 
   3  13   3       25.25       22.83      1.80 o 
   4  13   3       35.29       37.18      1.96 o 
   5  13   3       80.70       72.98      3.32 o 
   6  13   3        7.04        6.66      1.58 o 
  -6  14   3        1.67        0.10      2.46 o 
  -5  14   3        4.92        7.34      2.83 o 
  -4  14   3       60.27       53.78      4.29 o 
  -3  14   3        0.95        3.17      2.05 o 
  -2  14   3       67.38       63.15      4.21 o 
  -1  14   3       88.26       89.52      4.73 o 
   0  14   3       28.34       31.89      1.64 o 
   1  14   3       87.92       91.14      2.08 o 
   2  14   3       67.21       60.76      4.25 o 
   3  14   3        1.31        3.87      1.79 o 
   4  14   3       61.56       51.30      2.34 o 
   5  14   3        5.38        5.60      1.44 o 
   6  14   3        1.53       -0.82      1.63 o 
  -5  15   3       11.95        9.29      2.99 o 
  -4  15   3        7.82        7.42      2.64 o 
  -3  15   3       89.44       83.76      4.99 o 
  -2  15   3        7.81        9.24      2.48 o 
  -1  15   3       65.07       59.28      3.43 o 
   0  15   3       59.22       58.15      2.09 o 
   1  15   3       65.97       63.91      1.82 o 
   2  15   3        7.53        6.03      1.45 o 
   3  15   3       91.67       82.00      2.78 o 
   4  15   3        8.23        9.37      1.56 o 
   5  15   3       11.73        8.83      1.58 o 
  -5  16   3       13.14       14.12      3.20 o 
  -4  16   3        8.22        7.65      2.67 o 
  -3  16   3        2.56        3.92      2.35 o 
  -2  16   3       82.12       81.18      4.73 o 
  -1  16   3      124.36      128.91      4.75 o 
   0  16   3        2.32        4.09      1.51 o 
   1  16   3      121.86      124.08      3.35 o 
   2  16   3       86.09       85.44      2.86 o 
   3  16   3        2.54        2.23      1.31 o 
   4  16   3        7.54        7.86      1.56 o 
   5  16   3       13.44       15.89      2.11 o 
  -5  17   3       48.57       42.10      4.55 o 
  -4  17   3        5.89        3.69      2.37 o 
  -3  17   3        7.21       10.81      2.74 o 
  -2  17   3       19.76       23.74      3.33 o 
  -1  17   3       41.39       49.98      2.83 o 
   0  17   3      128.54      137.75      2.94 o 
   1  17   3       40.93       45.78      1.95 o 
   2  17   3       20.38       22.43      2.00 o 
   3  17   3        6.59        4.34      1.45 o 
   4  17   3        5.79        7.28      1.56 o 
   5  17   3       48.33       45.09      2.59 o 
  -5  18   3       32.71       33.66      4.29 o 
  -4  18   3       18.06       14.91      3.21 o 
  -3  18   3        2.98        2.63      2.31 o 
  -2  18   3       67.13       53.64      4.09 o 
  -1  18   3      291.01      269.60      6.28 o 
   0  18   3        0.84        3.93      1.96 o 
   1  18   3      292.15      273.22      4.34 o 
   2  18   3       62.84       61.44      2.61 o 
   3  18   3        2.77        1.68      1.40 o 
   4  18   3       18.55       15.76      1.88 o 
   5  18   3       32.39       29.71      2.41 o 
  -4  19   3       21.42       19.55      3.42 o 
  -3  19   3       16.55       17.60      3.20 o 
  -2  19   3       16.77       15.95      5.17 o 
  -1  19   3        5.75        9.16      2.06 o 
   0  19   3       98.54      106.32      4.41 o 
   1  19   3        5.39       10.01      1.39 o 
   2  19   3       16.26       14.87      2.96 o 
   3  19   3       16.14       11.01      1.80 o 
   4  19   3       21.11       26.81      2.22 o 
  -4  20   3        1.39        0.91      2.34 o 
  -3  20   3       23.64       21.40      3.51 o 
  -2  20   3       72.70       67.21      5.91 o 
  -1  20   3      205.19      192.32      5.35 o 
   0  20   3       81.18       78.43      2.42 o 
   1  20   3      209.26      198.25      3.76 o 
   2  20   3       71.36       65.81      4.06 o 
   3  20   3       24.07       21.51      3.90 o 
   4  20   3        1.43        3.14      1.56 o 
  -4  21   3       12.51       11.95      3.27 o 
  -3  21   3        0.88        1.93      2.37 o 
  -2  21   3       12.40       13.85      2.29 o 
  -1  21   3       67.83       65.76      3.37 o 
   0  21   3        6.31       10.93      1.83 o 
   1  21   3       69.39       71.43      2.76 o 
   2  21   3       12.81       15.45      2.08 o 
   3  21   3        0.80        0.72      1.57 o 
   4  21   3       12.42       12.41      1.98 o 
  -3  22   3       10.56        9.08      3.11 o 
  -2  22   3       28.46       23.01      3.67 o 
  -1  22   3       12.76       14.48      1.63 o 
   0  22   3      135.24      130.83      4.48 o 
   1  22   3       13.82       14.01      1.83 o 
   2  22   3       28.02       23.88      2.27 o 
   3  22   3       10.94       12.87      2.01 o 
  -3  23   3       18.61       16.36      3.49 o 
  -2  23   3       32.14       33.36      4.12 o 
  -1  23   3       29.80       33.90      2.33 o 
   0  23   3       35.43       41.17      2.18 o 
   1  23   3       28.18       30.36      2.29 o 
   2  23   3       33.54       31.75      2.74 o 
   3  23   3       18.41       18.71      2.61 o 
  -2  24   3       40.94       42.97      4.51 o 
  -1  24   3        1.10        2.87      1.47 o 
   0  24   3        7.77        7.77      2.44 o 
   1  24   3        1.38        3.19      2.34 o 
   2  24   3       40.22       37.87      2.70 o 
  -1  25   3       25.16       25.24      2.16 o 
   0  25   3       30.01       22.81      2.15 o 
   1  25   3       26.16       25.59      2.66 o 
   0   0   4        0.49       -1.42      2.00 o 
   1   0   4       10.65        9.22      2.00 o 
   2   0   4       62.76       59.36      3.21 o 
   3   0   4       32.97       48.91      4.35 o 
   4   0   4      295.63      278.33     13.17 o 
   5   0   4        1.81       -2.83      1.89 o 
  -5   1   4        3.61        0.96      2.12 o 
  -4   1   4       52.06       63.41      3.65 o 
  -3   1   4      217.88      187.81      5.49 o 
  -2   1   4       14.25       15.23      2.32 o 
  -1   1   4        3.47        0.52      2.00 o 
   0   1   4        0.66       -1.85      1.23 o 
   1   1   4        3.59        4.78      1.78 o 
   2   1   4       15.90       15.26      2.28 o 
   3   1   4      219.64      191.75      5.57 o 
   4   1   4       52.83       62.42      3.64 o 
   5   1   4        3.55        1.58      2.13 o 
  -5   2   4       12.23        7.23      2.68 o 
  -4   2   4       17.87       26.70      2.91 o 
  -3   2   4       15.35       25.47      2.71 o 
  -2   2   4        0.67        2.84      1.80 o 
  -1   2   4        6.34        3.20      2.43 o 
   0   2   4       16.27       18.19      1.80 o 
   1   2   4        6.14        6.77      1.87 o 
   2   2   4        0.68        5.60      1.87 o 
   3   2   4       15.64       28.66      2.82 o 
   4   2   4       18.90       22.42      2.86 o 
   5   2   4       11.75        3.97      2.32 o 
  -4   3   4       60.05       54.59      3.48 o 
  -3   3   4       88.24       81.36      3.71 o 
  -2   3   4       42.23       40.58      2.91 o 
  -1   3   4        7.67       10.83      2.06 o 
   0   3   4        4.99        4.76      1.35 o 
   1   3   4        7.86        9.06      2.64 o 
   2   3   4       42.34       38.03      3.05 o 
   3   3   4       87.57       90.37      3.95 o 
   4   3   4       59.12       57.12      3.49 o 
  -4   4   4        6.35       11.23      2.32 o 
  -3   4   4       23.05       27.09      2.77 o 
  -2   4   4        1.80        3.25      1.83 o 
  -1   4   4       77.78       69.35      3.30 o 
   0   4   4       56.98       49.46      2.33 o 
   1   4   4       78.36       75.25      3.48 o 
   2   4   4        1.80        2.98      1.74 o 
   3   4   4       22.83       33.18      2.91 o 
   4   4   4        6.00        8.30      4.50 o 
  -4   5   4       22.80       24.26      2.77 o 
  -3   5   4       31.96       36.60      4.20 o 
  -2   5   4        2.21        1.29      1.72 o 
  -1   5   4        2.93        5.17      1.76 o 
   0   5   4        0.01        4.49      1.40 o 
   1   5   4        2.64        5.26      2.70 o 
   2   5   4        2.25        2.03      1.81 o 
   3   5   4       31.88       41.43      3.29 o 
   4   5   4       22.41       22.24      2.84 o 
  -4   6   4        5.12        6.31      3.94 o 
  -3   6   4        6.55        5.39      3.88 o 
  -2   6   4        4.17        2.43      1.78 o 
  -1   6   4        3.53        4.22      1.69 o 
   0   6   4       78.94       69.10      2.67 o 
   1   6   4        4.30        5.42      1.92 o 
   2   6   4        4.42        3.63      1.89 o 
   3   6   4        6.63       11.40      2.36 o 
   4   6   4        5.13        8.21      2.31 o 
  -4   7   4        4.08       -0.33      2.98 o 
  -3   7   4        8.86        7.89      5.52 o 
  -2   7   4        3.32        1.38      1.74 o 
  -1   7   4       55.88       52.14      4.99 o 
   0   7   4       44.39       45.46      2.34 o 
   1   7   4       55.77       55.68      3.20 o 
   2   7   4        3.54        2.37      4.83 o 
   3   7   4        9.32       11.39      2.34 o 
   4   7   4        4.26        4.06      2.15 o 
  -4   8   4        3.89       -1.08      2.86 o 
  -3   8   4        0.07       -4.02      2.68 o 
  -2   8   4       15.89       13.86      2.20 o 
  -1   8   4        0.73        2.11      1.60 o 
   0   8   4      141.36      132.19      4.37 o 
   1   8   4        0.70        1.70      1.77 o 
   2   8   4       15.82       16.44      2.52 o 
   3   8   4        0.11       -0.66      1.79 o 
   4   8   4        3.70        4.64      2.18 o 
  -4   9   4        3.38        3.77      2.99 o 
  -3   9   4        8.50        0.24      2.95 o 
  -2   9   4       16.21       19.79      3.50 o 
  -1   9   4        8.82        7.69      2.43 o 
   0   9   4        4.64        7.52      1.53 o 
   1   9   4        9.25       11.19      2.31 o 
   2   9   4       15.63       13.57      2.43 o 
   3   9   4        8.41        7.58      2.32 o 
   4   9   4        3.16        4.65      1.81 o 
  -4  10   4       20.05       17.64      3.87 o 
  -3  10   4        8.44        5.00      2.98 o 
  -2  10   4        4.68        5.07      2.61 o 
  -1  10   4        7.80        6.55      2.69 o 
   0  10   4       56.69       52.85      2.60 o 
   1  10   4        7.66        9.98      3.16 o 
   2  10   4        4.80        2.54      2.12 o 
   3  10   4        8.11        6.91      1.93 o 
   4  10   4       19.72       19.39      2.38 o 
  -3  11   4        5.15        5.08      2.93 o 
  -2  11   4       12.72        8.98      3.03 o 
  -1  11   4        8.39        8.40      2.17 o 
   0  11   4        0.23        3.58      1.52 o 
   1  11   4        8.39        9.32      2.40 o 
   2  11   4       13.88       10.45      1.90 o 
   3  11   4        5.30        4.16      1.77 o 
  -3  12   4        7.49        7.20      2.97 o 
  -2  12   4       12.43       15.65      3.53 o 
  -1  12   4        8.26        9.43      2.15 o 
   0  12   4       25.79       28.57      3.01 o 
   1  12   4        7.96       11.63      2.58 o 
   2  12   4       12.29       15.06      2.17 o 
   3  12   4        7.70        6.94      2.27 o 
  -3  13   4       89.00       79.73      5.47 o 
  -2  13   4       21.86       28.49      4.06 o 
  -1  13   4        6.37        4.00      1.99 o 
   0  13   4        0.01        1.49      1.58 o 
   1  13   4        6.17        4.49      1.81 o 
   2  13   4       21.57       21.53      2.39 o 
   3  13   4       89.10       74.73      3.40 o 
  -3  14   4        0.94        4.00      2.91 o 
  -2  14   4        8.12        9.41      3.16 o 
  -1  14   4        5.61        6.36      2.16 o 
   0  14   4       35.90       48.01      2.32 o 
   1  14   4        5.98        7.88      2.52 o 
   2  14   4        8.43        8.47      2.05 o 
   3  14   4        0.86        2.88      1.86 o 
  -2  15   4       13.84       11.10      3.35 o 
  -1  15   4        9.87        9.79      2.31 o 
   0  15   4        0.72        2.46      1.96 o 
   1  15   4        9.94       12.12      2.08 o 
   2  15   4       13.91       17.96      2.40 o 
  -2  16   4        6.32        2.34      2.31 o 
  -1  16   4        7.49        8.26      2.58 o 
   0  16   4       45.86       47.81      2.83 o 
   1  16   4        7.89       13.93      2.60 o 
   2  16   4        6.20        6.00      2.08 o 
  -1  17   4       21.71       22.54      2.72 o 
   0  17   4       28.51       32.93      2.60 o 
   1  17   4       21.18       22.17      2.91 o 
                                                 
